# Supplementary material for: Load-Induced Changes of Inter-Limb Asymmetries in Dynamic Postural Control in Healthy Subjects
Source: Front Hum Neurosci. 2022 Mar 11;16:824730. doi: 10.3389/fnhum.2022.824730 (PMC8963187; doi:10.3389/fnhum.2022.824730)
Supplement: Supplementary file 1 [file Data_Sheet_1.xlsx]

## Sheet: ANT_kl
Raw Data - Normalized Reach Distance anterior kicking leg
Subject No.	Group (1= cycling; 2 = running)	NRD_ANT_kl_pre01 (%)	NRD_ANT_kl_pre02 (%)	NRD_ANT_kl_pre03 (%)	NRD_ANT_kl_post (%)
1	1	61.96	57.61	54.35	53.26
2	1	61.68	66.36	65.42	49.53
3	1	63	65	68	64
4	1	49.49	49.49	49.49	46.46
5	1	56.12	56.12	54.08	55.1
6	1	67.96	69.9	70.87	61.17
7	1	57.3	58.43	59.55	56.18
8	1	47.31	44.09	44.09	41.94
9	1	59.41	53.47	59.41	57.43
10	1	62.77	60.64	64.89	59.57
11	1	54.95	54.95	53.85	47.25
12	1	59.55	58.43	60.67	58.43
13	1	53.85	57.69	60.58	48.08
14	1	54.9	55.88	56.86	49.02
15	1	61.46	58.33	60.42	50
16	1	58.06	62.37	62.37	58.06
17	1	54.95	61.54	59.34	50.55
18	1	55.67	56.7	58.76	60.82
19	1	62.75	58.82	59.8	57.84
20	1	70	74	75	71
21	1	61.46	63.54	64.58	53.13
22	1	60.87	56.52	59.78	46.74
23	1	72.94	74.12	72.94	61.18
24	1	64.21	58.95	60	56.84
25	1	57.47	56.32	55.17	51.72
26	1	53.76	49.46	49.46	46.24
27	1	51.16	45.35	55.81	48.84
28	1	69.57	72.83	71.74	58.7
29	1	54.95	56.04	54.95	59.34
30	1	59.52	60.71	60.71	55.95
31	1	61.54	57.14	60.44	52.75
32	1	65.22	65.22	67.39	58.7
33	1	69	68	69	66
34	1	54.3689	55.3398	59.2233	50.4854
35	1	67.2359	59.7652	61.8997	43.7567
36	1	67.6118	67.6118	68.7023	54.5256
37	1	58.4158	57.4257	56.4356	59.4059
38	1	66.6667	65.6863	65.6863	59.8039
39	1	54.0816	55.102	54.0816	48.9796
40	1	63.2075	60.3774	62.2642	61.3208
41	1	60.9272	60.9272	56.9536	58.2781
42	1	55.8559	54.955	55.8559	52.2523
43	1	45.4545	49.0909	45.4545	44.5455
44	1	57.2917	54.1667	55.2083	51.0417
45	1	51.5152	57.5758	57.5758	50.5051
46	1	61.2022	56.8306	60.1093	53.5519
47	1	62.201	63.1579	60.2871	60.2871
48	1	70.5263	69.4737	69.4737	64.2105
49	1	64.9485	63.9175	60.8247	63.9175
50	1	67.0391	63.6872	61.4525	62.5698
51	1	66.6667	66.6667	67.7966	68.9266
52	1	64.8352	64.8352	64.8352	61.5385
53	1	61.5385	64.6154	58.4615	62.5641
54	1	48.9796	50	44.898	50
55	1	60	60	63.3333	60
56	1	64.3678	62.069	64.3678	60.9195
57	1	62.3656	63.4409	63.4409	63.4409
58	1	69.2308	67.033	67.033	70.3297
59	1	55.0562	52.809	58.427	62.9213
60	1	61.0526	61.0526	61.0526	56.8421
61	1	64.7727	61.3636	62.5	51.1364
62	1	59.4286	58.2857	60.5714	56
63	1	60.6061	55.5556	55.5556	55.5556
64	1	67.3913	68.4783	70.6522	66.3043
65	2	64.1304	65.2174	63.0435	60.8696
66	2	60.4396	63.7363	60.4396	61.5385
67	2	67.3684	68.4211	67.3684	62.1053
68	2	65.1685	61.7978	62.9213	64.0449
69	2	71.4286	70.2381	72.619	69.0476
70	2	60.1942	61.165	59.2233	59.2233
71	2	58.1633	63.2653	60.2041	58.1633
72	2	64.1304	63.0435	63.0435	60.8696
73	2	64.4444	64.4444	61.1111	61.1111
74	2	68.5393	70.7865	68.5393	68.5393
75	2	61.165	61.165	58.2524	60.1942
76	2	60.2041	54.0816	61.2245	59.1837
77	2	57.1429	58.1633	57.1429	56.1224
78	2	55.102	55.102	54.0816	53.0612
79	2	53.3333	55.2381	55.2381	47.619
80	2	56.7308	55.7692	58.6538	58.6538
81	2	63.7363	64.8352	61.5385	59.3407
82	2	53.7634	53.7634	51.6129	54.8387
83	2	60.4396	61.5385	59.3407	59.3407
84	2	52.2523	53.1532	51.3514	52.2523
85	2	59.3407	60.4396	60.4396	60.4396
86	2	58	61	58	58
87	2	41.6667	40.625	40.625	43.75
88	2	61.9048	62.8571	63.8095	61.9048
89	2	71.4286	71.4286	71.4286	72.5275
90	2	61.4583	60.4167	60.4167	62.5
91	2	56.25	55.2083	54.1667	50
92	2	60.8696	60.8696	58.6957	58.6957
93	2	66.6667	68.75	68.75	67.7083
94	2	63.6364	62.7273	60	61.8182
95	2	64.1509	60.3774	62.2642	57.5472
96	2	68.1818	69.3182	69.3182	67.0455
97	2	65.2174	60.8696	63.0435	60.8696
98	2	58.5106	57.4468	57.4468	59.5745
99	2	60	58.9474	65.2632	62.1053
100	2	59.5745	58.5106	57.4468	63.8298
101	2	77.551	74.4898	77.551	75.5102
102	2	73.0337	67.4157	69.6629	69.6629
103	2	66.6667	68.9655	64.3678	67.8161
104	2	66.0194	65.0485	64.0777	65.0485
105	2	61.8557	59.7938	61.8557	59.7938
106	2	62.8571	64.7619	64.7619	61.9048
107	2	62	51	62	60
108	2	63.1579	62.1053	63.1579	65.2632
109	2	65.3465	64.3564	65.3465	64.3564
110	2	64.1304	61.9565	61.9565	59.7826
111	2	57.2816	58.2524	58.2524	61.165
112	2	68.8172	73.1183	73.1183	77.4194
113	2	54.7368	54.7368	52.6316	54.7368
114	2	70	70	64	70
115	2	56.7308	56.7308	50.9615	52.8846
116	2	60.5769	56.7308	67.3077	66.3462
117	2	51	55	60	58
118	2	60.396	61.3861	59.4059	59.4059
119	2	56.7308	59.6154	57.6923	56.7308
120	2	60.6383	55.3191	54.2553	54.2553
121	2	68.4211	66.3158	68.4211	62.1053
122	2	67.9245	65.0943	67.9245	64.1509
123	2	57.0093	57.0093	57.0093	56.0748
124	2	60.177	61.9469	61.0619	60.177
125	2	71.5789	71.5789	72.6316	71.5789
126	2	55.6701	59.7938	56.701	58.7629
127	2	66.3265	67.3469	62.2449	63.2653
128	2	57.8431	58.8235	59.8039	58.8235
Abbreviations
ANT	anterior
KL	kicking leg
NRD	normalized reach distance
PD	percentage difference
SL	standing leg

## Sheet: ANT_sl
Raw Data - Normalized Reach Distance anterior standing leg
Subject No.	Group (1= cycling; 2 = running)	NRD_ANT_sl_pre01 (%)	NRD_ANT_sl_pre02 (%)	NRD_ANT_sl_pre03 (%)	NRD_ANT_sl_post (%)
1	1	69.57	68.48	73.91	60.87
2	1	61.32	62.26	61.32	55.66
3	1	66	67	66	66
4	1	54.55	55.56	54.55	51.52
5	1	58.16	56.12	57.14	55.1
6	1	68.93	70.87	73.79	67.96
7	1	60	60	63.33	62.22
8	1	48.39	48.39	49.46	47.31
9	1	65.69	64.71	66.67	61.76
10	1	64.89	61.7	60.64	59.57
11	1	52.75	52.75	52.75	49.45
12	1	62.92	66.29	66.29	65.17
13	1	52.88	56.73	56.73	50
14	1	62.75	65.69	64.71	58.82
15	1	57.29	55.21	58.33	47.92
16	1	56.99	56.99	58.06	53.76
17	1	60.44	64.84	62.64	59.34
18	1	49.48	55.67	53.61	55.67
19	1	60.78	59.8	60.78	58.82
20	1	74.75	69.7	77.78	70.71
21	1	58.33	59.38	61.46	57.29
22	1	57.61	59.78	58.7	52.17
23	1	72.94	68.24	74.12	48.24
24	1	65.26	63.16	64.21	58.95
25	1	57.47	54.02	54.02	55.17
26	1	52.69	50.54	49.46	45.16
27	1	53.49	52.33	56.98	52.33
28	1	69.57	69.57	68.48	60.87
29	1	59.34	61.54	54.95	58.24
30	1	60.71	54.76	59.52	57.14
31	1	64.84	58.24	61.54	60.44
32	1	71.74	71.74	71.74	65.22
33	1	70	69	70	70
34	1	58.2524	58.2524	57.2816	53.3981
35	1	62.9669	62.9669	66.1686	50.1601
36	1	61.0687	61.0687	63.2497	51.2541
37	1	56.4356	57.4257	54.4554	56.4356
38	1	65.6863	64.7059	63.7255	57.8431
39	1	55.102	53.0612	48.9796	48.9796
40	1	63.2075	63.2075	63.2075	58.4906
41	1	59.6026	64.9007	66.2252	59.6026
42	1	54.955	54.955	54.0541	48.6486
43	1	50	53.6364	51.8182	50
44	1	67.5105	65.4008	65.4008	59.0717
45	1	50.5051	51.5152	54.5455	50.5051
46	1	57.9235	57.9235	61.2022	51.3661
47	1	62.201	59.3301	59.3301	59.3301
48	1	67.9916	66.9456	69.0377	62.7615
49	1	59.7938	57.732	59.7938	62.8866
50	1	61.4525	58.1006	58.1006	59.2179
51	1	67.7966	70.0565	71.1864	70.0565
52	1	63.7363	62.6374	62.6374	59.3407
53	1	58.4615	61.5385	64.6154	62.5641
54	1	55.102	57.1429	58.1633	56.1224
55	1	62.6374	59.3407	58.2418	59.3407
56	1	66.6667	64.3678	62.069	59.7701
57	1	62.3656	62.3656	63.4409	61.2903
58	1	68.1319	67.033	65.9341	65.9341
59	1	55.0562	55.0562	57.3034	52.809
60	1	64.2105	64.2105	65.2632	63.1579
61	1	70.4545	70.4545	68.1818	57.9545
62	1	66.2857	61.7143	64	61.7143
63	1	58.5859	60.6061	58.5859	55.5556
64	1	59.7826	61.9565	59.7826	63.0435
65	2	66.3043	69.5652	66.3043	67.3913
66	2	60.4396	58.2418	57.1429	59.3407
67	2	66.3158	67.3684	64.2105	64.2105
68	2	66.2921	62.9213	62.9213	65.1685
69	2	72.619	71.4286	71.4286	71.4286
70	2	58.2524	56.3107	56.3107	51.4563
71	2	63.2653	63.2653	62.2449	58.1633
72	2	64.1304	64.1304	66.3043	64.1304
73	2	61.5385	63.7363	61.5385	58.2418
74	2	68.5393	67.4157	68.5393	65.1685
75	2	62.7451	60.7843	60.7843	61.7647
76	2	60.4167	59.375	61.4583	62.5
77	2	61.2245	62.2449	59.1837	57.1429
78	2	56.1224	56.1224	55.102	54.0816
79	2	50.4762	50.4762	48.5714	46.6667
80	2	60.5769	60.5769	56.7308	58.6538
81	2	67.033	68.1319	68.1319	63.7363
82	2	54.8387	54.8387	51.6129	49.4624
83	2	58.2418	58.2418	59.3407	57.1429
84	2	55.8559	52.2523	55.8559	52.2523
85	2	61.5385	59.3407	61.5385	59.3407
86	2	61	60	61	57
87	2	38.9474	36.8421	38.9474	32.6316
88	2	60.9524	59.0476	60	59.0476
89	2	70.3297	71.4286	70.3297	72.5275
90	2	58.3333	61.4583	60.4167	60.4167
91	2	60	61.0526	58.9474	58.9474
92	2	61.9565	60.8696	61.9565	59.7826
93	2	68.75	69.7917	68.75	64.5833
94	2	60.9091	61.8182	60.9091	61.8182
95	2	64.1509	60.3774	61.3208	60.3774
96	2	68.1818	69.3182	71.5909	70.4545
97	2	64.1304	60.8696	59.7826	61.9565
98	2	63.8298	61.7021	61.7021	61.7021
99	2	70.5263	63.1579	67.3684	61.0526
100	2	63.8298	63.8298	64.8936	58.5106
101	2	80	68.7179	77.9487	72.8205
102	2	70.7865	66.2921	67.4157	69.6629
103	2	70.1149	72.4138	77.0115	78.1609
104	2	64.0777	60.1942	59.2233	62.1359
105	2	64.2105	62.1053	58.9474	60
106	2	60.9524	59.0476	60.9524	60
107	2	72	50	56	62
108	2	69.4737	62.1053	65.2632	61.0526
109	2	69.3069	68.3168	67.3267	66.3366
110	2	64.1304	60.8696	61.9565	59.7826
111	2	57.4257	58.4158	59.4059	59.4059
112	2	73.913	72.8261	75	75
113	2	55.7895	55.7895	55.7895	55.7895
114	2	68	70	66	70
115	2	60.5769	59.6154	55.7692	52.8846
116	2	65.0485	64.0777	63.1068	64.0777
117	2	60.2041	57.1429	57.1429	57.1429
118	2	66.6667	63.6364	66.6667	63.6364
119	2	55.3398	55.3398	51.4563	54.3689
120	2	58.9474	56.8421	57.8947	54.7368
121	2	70.5263	62.1053	69.4737	68.4211
122	2	61.6822	62.6168	62.6168	62.6168
123	2	55.9633	55.9633	55.9633	55.9633
124	2	57.5221	57.5221	55.7522	58.4071
125	2	70.5263	70.5263	71.5789	73.6842
126	2	58.3333	60.4167	58.3333	61.4583
127	2	68.3673	68.3673	68.3673	63.2653
128	2	60.1942	64.0777	65.0485	59.2233
Abbreviations
ANT	anterior
KL	kicking leg
NRD	normalized reach distance
PD	percentage difference
SL	standing leg

## Sheet: ASYM_ANT (max vs. min)
Raw Data - Percentage difference max vs. min
Subject No.	Group (1= cycling; 2 = running)	PD_NRD_ANT_pre (%)	PD_NRD_ANT_post (%)
1	1	17.9468	12.5
2	1	4.42469	11.01
3	1	1.50754	3.03
4	1	9.83238	9.82
5	1	2.97515	0
6	1	2.27539	9.99
7	1	4.39099	9.71
8	1	7.35093	11.35
9	1	12.5742	7.01
10	1	0.568242	0
11	1	3.35878	4.45
12	1	8.61893	10.34
13	1	3.35812	3.84
14	1	13.2074	16.66
15	1	5.20504	4.16
16	1	5.88621	7.41
17	1	6.43359	14.81
18	1	7.22842	8.47
19	1	0.00551359	1.67
20	1	1.45345	0.41
21	1	5.49109	7.26
22	1	0.609584	10.41
23	1	2.13636	21.15
24	1	4.91616	3.58
25	1	2.0419	6.25
26	1	0.00654922	2.34
27	1	6.43735	6.67
28	1	3.04474	3.56
29	1	5.62475	1.85
30	1	3.28838	2.08
31	1	2.97909	12.72
32	1	8.0801	10
33	1	1.43541	5.71429
34	1	2.7933	5.45455
35	1	1.66667	12.766
36	1	9.09091	6
37	1	2.29885	5
38	1	1.9802	3.27869
39	1	3.75	-1.42109e-14
40	1	1.99005	4.61538
41	1	6.25	2.22222
42	1	1.62162	6.89655
43	1	9.94152	10.9091
44	1	15.9574	13.5938
45	1	6.06061	0
46	1	0.613497	4.08163
47	1	2.57732	1.5873
48	1	2.62505	2.25667
49	1	6.52174	1.6129
50	1	7.55814	5.35714
51	1	3.78378	1.6129
52	1	2.82486	3.57143
53	1	1.42109e-14	0
54	1	15.5689	10.9091
55	1	1.6983	1.0989
56	1	1.19048	1.88679
57	1	0.568182	3.38983
58	1	1.08108	6.25
59	1	0.671141	16.0714
60	1	5.43478	10
61	1	9.78261	11.7647
62	1	7.14286	9.25926
63	1	3.40909	0
64	1	12.1053	4.91803
65	2	4.83871	9.67742
66	2	4.7619	3.57143
67	2	2.59067	3.27869
68	2	1.16959	1.72414
69	2	0.552486	3.33333
70	2	5.37634	13.1148
71	2	3.78378	0
72	2	2.23464	5.08475
73	2	1.67727	4.6953
74	2	1.62162	4.91803
75	2	2.02438	2.54276
76	2	3.16678	5.30612
77	2	5.58659	1.78571
78	2	1.82927	1.88679
79	2	8.72093	2
80	2	3.78378	0
81	2	6.48649	6.89655
82	2	1.33333	9.80392
83	2	3.0303	3.7037
84	2	4.3956	0
85	2	1.20482	1.81818
86	2	2.74725	1.72414
87	2	6.65477	25.4135
88	2	4.54545	4.61538
89	2	1.02564	0
90	2	1.14286	3.33333
91	2	7.98611	15.1786
92	2	2.35294	1.81818
93	2	1.50754	4.61538
94	2	1.46341	0
95	2	0.505051	4.6875
96	2	1.08696	4.83871
97	2	2.29885	1.75439
98	2	7.38636	3.44828
99	2	8.37696	1.69492
100	2	8.83978	8.33333
101	2	1.27407	3.56202
102	2	2.6738	0
103	2	8.90052	13.2353
104	2	5.97015	4.47761
105	2	0.948922	0.343643
106	2	5.94059	3.07692
107	2	1.68539	3.22581
108	2	4.27807	6.45161
109	2	4.83092	2.98507
110	2	0.578035	0
111	2	0.833745	2.876
112	2	3.01497	3.125
113	2	3.14465	1.88679
114	2	0	0
115	2	6.55738	0
116	2	3.9627	3.41916
117	2	4.8655	1.47783
118	2	8.01219	6.64781
119	2	6.83903	4.16324
120	2	1.99871	0.879705
121	2	0.518135	9.23077
122	2	6.98083	2.39142
123	2	1.83486	0.198777
124	2	6.76329	2.94118
125	2	1.46341	2.85714
126	2	2.77744	4.38581
127	2	4.47761	0
128	2	6.78733	0.675024
Abbreviations
ANT	anterior
KL	kicking leg
NRD	normalized reach distance
PD	percentage difference
SL	standing leg

## Sheet: ASYM_ANT (kl vs. sl)
Raw Data - Percentage difference kicking leg vs. standing leg
Subject No.	Group (1= cycling; 2 = running)	PD_NRD_ANT_pre (%)	PD_NRD_ANT_post (%)
1	1	-21.8721	-14.2884
2	1	4.42469	-12.3763
3	1	-1.53061	-3.125
4	1	-10.9046	-10.8911
5	1	-3.06638	0
6	1	-2.32837	-11.1002
7	1	-4.59265	-10.7512
8	1	-7.93416	-12.804
9	1	-14.3827	-7.53961
10	1	0.568242	0
11	1	3.35878	-4.65608
12	1	-9.43185	-11.5352
13	1	3.35812	-3.99334
14	1	-15.2171	-19.9918
15	1	5.20504	4.16
16	1	5.88621	7.40613
17	1	-6.87596	-17.3887
18	1	7.22842	8.46761
19	1	0.00551359	-1.69433
20	1	-1.47489	0.408451
21	1	5.49109	-7.82985
22	1	0.609584	-11.6175
23	1	2.13636	21.1507
24	1	-5.17034	-3.71217
25	1	2.0419	-6.67053
26	1	-0.00654965	2.33564
27	1	-6.88025	-7.14578
28	1	3.04474	-3.69676
29	1	-5.95999	1.85372
30	1	3.28838	-2.1269
31	1	-3.07057	-14.5782
32	1	-8.79038	-11.1073
33	1	-1.45631	-6.06061
34	1	-2.87356	-5.76923
35	1	-1.69492	-14.6341
36	1	9.09091	6
37	1	2.29885	5
38	1	1.9802	3.27869
39	1	3.75	-1.42109e-14
40	1	-2.03046	4.61538
41	1	-6.66667	-2.27273
42	1	1.62162	6.89655
43	1	-11.039	-12.2449
44	1	-18.9873	-15.7324
45	1	6.06061	0
46	1	0.613497	4.08163
47	1	2.57732	1.5873
48	1	2.62505	2.25667
49	1	6.52174	1.6129
50	1	7.55814	5.35714
51	1	-3.93258	-1.63934
52	1	2.82486	3.57143
53	1	1.42109e-14	0
54	1	-18.4397	-12.2449
55	1	1.6983	1.0989
56	1	-1.20482	1.88679
57	1	0.568182	3.38983
58	1	1.08108	6.25
59	1	-0.675676	16.0714
60	1	-5.74713	-11.1111
61	1	-10.8434	-13.3333
62	1	-7.69231	-10.2041
63	1	-3.52941	0
64	1	12.1053	4.91803
65	2	-5.08475	-10.7143
66	2	4.7619	3.57143
67	2	2.59067	-3.38983
68	2	-1.18343	-1.75439
69	2	-0.555556	-3.44828
70	2	5.37634	13.1148
71	2	-3.93258	0
72	2	-2.28571	-5.35714
73	2	1.67727	4.6953
74	2	1.62162	4.91803
75	2	-2.0662	-2.60911
76	2	-3.27035	-5.60345
77	2	-5.91716	-1.81818
78	2	-1.86335	-1.92308
79	2	8.72093	2
80	2	-3.93258	0
81	2	-6.93642	-7.40741
82	2	-1.35135	9.80392
83	2	3.0303	3.7037
84	2	-4.5977	0
85	2	-1.21951	1.81818
86	2	-2.82486	1.72414
87	2	6.65477	25.4135
88	2	4.54545	4.61538
89	2	1.02564	0
90	2	1.14286	3.33333
91	2	-8.67925	-17.8947
92	2	-2.40964	-1.85185
93	2	-1.53061	4.61538
94	2	1.46341	0
95	2	0.505051	-4.91803
96	2	-1.0989	-5.08475
97	2	2.29885	-1.78571
98	2	-7.97546	-3.57143
99	2	-9.14286	1.69492
100	2	-9.69697	8.33333
101	2	1.27407	3.56202
102	2	2.6738	0
103	2	-9.77011	-15.2542
104	2	5.97015	4.47761
105	2	-0.958013	-0.344828
106	2	5.94059	3.07692
107	2	-1.71429	-3.33333
108	2	-4.46927	6.45161
109	2	-5.07614	-3.07692
110	2	0.578035	0
111	2	-0.840754	2.876
112	2	-3.1087	3.125
113	2	-3.24675	-1.92308
114	2	0	0
115	2	-7.01754	0
116	2	-4.12621	3.41916
117	2	-5.11433	1.47783
118	2	-8.71005	-7.12121
119	2	6.83903	4.16324
120	2	-2.03947	-0.887513
121	2	0.518135	-10.1695
122	2	6.98083	2.39142
123	2	1.83486	0.198777
124	2	6.76329	2.94118
125	2	1.46341	-2.94118
126	2	-2.85679	-4.58699
127	2	-4.6875	0
128	2	-7.28155	-0.679612
Abbreviations
ANT	anterior
KL	kicking leg
NRD	normalized reach distance
PD	percentage difference
SL	standing leg
